# Supplementary material for: Anabasis articulata (Forssk.) Moq: A Good Source of Phytochemicals with Antibacterial, Antioxidant, and Antidiabetic Potential
Source: Molecules. 2022 May 30;27(11):3526. doi: 10.3390/molecules27113526 (PMC9182432; doi:10.3390/molecules27113526)
Supplement: Supplementary file 1 [file molecules-27-03526-s001.zip]

Archive with 1 entries (1 files):
- molecules-1742475-supplementary.pdf
